# Supplementary material for: Novel Alginate-Based Physical Hydrogels: Promising Cleaning Tools for Sensitive Artifacts
Source: Polymers (Basel). 2025 Nov 8;17(22):2976. doi: 10.3390/polym17222976 (PMC12655926; doi:10.3390/polym17222976)
Supplement: Supplementary file 1 [file polymers-17-02976-s001.zip]

Archive with 1 entries (1 files):
- polymers-3932792-supplementary.pdf
